# Supplementary material for: Characterization of Glycoside Hydrolase Families 13 and 31 Reveals Expansion and Diversification of α-Amylase Genes in the Phlebotomine Lutzomyia longipalpis and Modulation of Sandfly Glycosidase Activities by Leishmania Infection
Source: Front Physiol. 2021 Apr 9;12:635633. doi: 10.3389/fphys.2021.635633 (PMC8063059; doi:10.3389/fphys.2021.635633)
Supplement: Supplementary Table 2 — Identifiers and accession numbers of insect GH31 protein sequences used for the phylogenetic tree of Figure 3. [file Table_2.xlsx]

## Sheet: Sheet1
Table 2. Identifiers and accession numbers of insect GH31 protein sequences used for the phylogenetic tree of Figure 3.
Specie	Vector base/ Fly base acession Number	This Work	Current Status	Tree Code Identifiers	Catalytic Residues
Lutzomyia longipalpis	LLOJ001847_1	Glycosidase NET37	Not Especified	LlGlyMyo1	No
Lutzomyia longipalpis	LLOJ001847_2	Glycosidase NET37	Not Especified	LlGlyMyo2	No
Lutzomyia longipalpis	LLOJ001881	Glycosidase NET37	Not Especified	LlGlyMyo3	Yes
Lutzomyia longipalpis	LLOJ000840	Glycosidase NET37	Not Especified	LlGlyMyo4	Yes
Lutzomyia longipalpis	LLOJ006451	Lysosomal alpha-glucosidase	Not Especified	LlLysAglu1	No
Lutzomyia longipalpis	LLOJ003489	Neutral alpha-glucosidase	Not Especified	LlNAglu1	Yes
Phlebotomus papatasi	PPAI005397	Glycosidase NET37	Not Especified	PpGlyMyo1	Yes
Phlebotomus papatasi	PPAI007193	Glycosidase NET37	Not Especified	PpGlyMyo2	Yes
Phlebotomus papatasi	PPAI002935	Lysosomal alpha-glucosidase	Not Especified	PpLysAglu1	No
Phlebotomus papatasi	PPAI000884	Neutral alpha-glucosidase	Not Especified	PpNAglu1	Yes
Aedes Aegypti	AAEL005481-PA	Glycosidase NET37	Alpha-glucosidase	AaGlyMyo1A	No
Aedes Aegypti	AAEL005481-PB	Glycosidase NET37	Alpha-glucosidase	AaGlyMyo1B	No
Aedes Aegypti	AAEL005481-PC	Glycosidase NET37	Alpha-glucosidase	AaGlyMyo1C	No
Aedes Aegypti	AAEL005481-PD	Glycosidase NET37	Alpha-glucosidase	AaGlyMyo1D	No
Aedes Aegypti	AAEL005481-PE	Glycosidase NET37	Alpha-glucosidase	AaGlyMyo1E	No
Aedes Aegypti	AAEL000223-PA	Glycosidase NET37	Alpha-glucosidase	AaGlyMyo5	Yes
Aedes Aegypti	AAEL004361-PB	Glycosidase NET37	Alpha-glucosidase	AaGlyMyo2	Yes
Aedes Aegypti	AAEL004367-PA	Glycosidase NET37	Not Especified	AaGlyMyo3	Yes
Aedes Aegypti	AAEL004369-PA	Glycosidase NET37	Alpha-glucosidase	AaGlyMyo4	Yes
Aedes Aegypti	AAEL020371-PA	Glycosidase NET37	Not Especified	AaGlyMyo6	Yes
Aedes Aegypti	AAEL017226-PA	Lysosomal alpha-glucosidase	Not Especified	AaLysAglu1A	No
Aedes Aegypti	AAEL017226-PB	Lysosomal alpha-glucosidase	Not Especified	AaLysAglu1B	No
Aedes Aegypti	AAEL017226-PC	Lysosomal alpha-glucosidase	Not Especified	AaLysAglu1C	No
Aedes Aegypti	AAEL017226-PD	Lysosomal alpha-glucosidase	Not Especified	AaLysAglu1D	No
Aedes Aegypti	AAEL017226-PE	Lysosomal alpha-glucosidase	Not Especified	AaLysAglu1E	No
Aedes Aegypti	AAEL017226-PF	Lysosomal alpha-glucosidase	Not Especified	AaLysAglu1F	No
Aedes Aegypti	AAEL017226-PG	Lysosomal alpha-glucosidase	Not Especified	AaLysAglu1G	No
Aedes Aegypti	AAEL017226-PH	Lysosomal alpha-glucosidase	Not Especified	AaLysAglu1H	No
Aedes Aegypti	AAEL022548-PA	Neutral alpha-glucosidase	Not Especified	AaNAglu1	Yes
Aedes Aegypti	AAEL022931-PA	Neutral alpha-glucosidase	Not Especified	AaNAglu2	Yes
Anopheles gambiae	AGAP001111-PA	Glycosidase NET37	Not Especified	AgGlyMyo1A	No
Anopheles gambiae	AGAP001111-PB	Glycosidase NET37	Not Especified	AgGlyMyo1B	No
Anopheles gambiae	AGAP001111-PC	Glycosidase NET37	Not Especified	AgGlyMyo1C	No
Anopheles gambiae	AGAP003993-PA	Glycosidase NET37	Not Especified	AgGlyMyo2	Yes
Anopheles gambiae	AGAP003995-PA	Glycosidase NET37	Not Especified	AgGlyMyo3	Yes
Anopheles gambiae	AGAP001534-PA	Lysosomal alpha-glucosidase	Not Especified	AgLysAglu1	No
Anopheles gambiae	AGAP000862-PA	Neutral alpha-glucosidase	Alpha 1,3-glucosidase	AgNAglu1	Yes
Culex quinquefasciatus	CPIJ008904-PA	Glycosidase NET37	Alpha-glucosidase, putative	CqGlyMyo1	Yes
Culex quinquefasciatus	CPIJ016015-PA	Glycosidase NET37	Alpha-glucosidase, putative	CqGlyMyo2	Yes
Culex quinquefasciatus	CPIJ019915-PA	Glycosidase NET37	Alpha-glucosidase, putative	CqGlyMyo3	Yes
Culex quinquefasciatus	CPIJ001201-PA	Lysosomal alpha-glucosidase	Neutral alpha-glucosidase ab precursor	CqLysAglu1	No
Culex quinquefasciatus	CPIJ009306-PA	Neutral alpha-glucosidase	Neutral alpha-glucosidase ab precursor	CqNAglu1	Yes
Culex quinquefasciatus	CPIJ009308-PA	Neutral alpha-glucosidase	Neutral alpha-glucosidase ab precursor	CqNAglu2	Yes
Drosophila melanogaster	FBpp0070809	Glycosidase NET37	CG33080-PA	DmGlyMyo1A	No
Drosophila melanogaster	FBpp0070810	Glycosidase NET37	CG33080-PB	DmGlyMyo1B	No
Drosophila melanogaster	FBpp0309736	Glycosidase NET37	CG33080-PC	DmGlyMyo1C	No
Drosophila melanogaster	FBpp0309737	Glycosidase NET37	CG33080-PD	DmGlyMyo1D	No
Drosophila melanogaster	FBpp0084221	Glycosidase NET37	tobi-PA	DmGlyMyo2	Yes
Drosophila melanogaster	FBpp0070059	Neutral alpha-glucosidase	GCS2alpha-PA	DmNAglu1A	Yes
Drosophila melanogaster	FBpp0070057	Neutral alpha-glucosidase	GCS2alpha-PB	DmNAglu1B	Yes
Drosophila melanogaster	FBpp0070058	Neutral alpha-glucosidase	GCS2alpha-PC	DmNAglu1C	Yes
Drosophila melanogaster	FBpp0070061	Neutral alpha-glucosidase	GCS2alpha-PD	DmNAglu1D	Yes
Drosophila melanogaster	FBpp0070060	Neutral alpha-glucosidase	GCS2alpha-PE	DmNAglu1E	Yes
Drosophila ananassae	FBpp0124661	Glycosidase NET37	Dana\GF21469-PA	DaGlyMyo1A	No
Drosophila ananassae	FBpp0349530	Glycosidase NET37	Dana\GF21469-PB	DaGlyMyo1B	No
Drosophila ananassae	FBpp0350541	Glycosidase NET37	Dana\GF21469-PC	DaGlyMyo1C	No
Drosophila ananassae	FBpp0121278	Glycosidase NET37	Dana\GF18086-PA	DaGlyMyo2	Yes
Drosophila ananassae	FBpp0345570	Neutral alpha-glucosidase	Dana\GF21346-PB	DaNAglu1	Yes
