# Supplementary material for: Characterization of Glycoside Hydrolase Families 13 and 31 Reveals Expansion and Diversification of α-Amylase Genes in the Phlebotomine Lutzomyia longipalpis and Modulation of Sandfly Glycosidase Activities by Leishmania Infection
Source: Front Physiol. 2021 Apr 9;12:635633. doi: 10.3389/fphys.2021.635633 (PMC8063059; doi:10.3389/fphys.2021.635633)
Supplement: Supplementary Table 3 — List and sequences of the RT-qPCR primers used for PCR-amplification of cDNA sequences codifying for proteins belonging to GH13 and GH31 of L. longipalpis. [file Table_3.xlsx]

## Sheet: Sheet1
Table 3. List and sequences of the RT-qPCR primers used for PCR-amplification of cDNA sequences codiyfing for proteins belonging to GH13 and GH31 family of L. longipalpis. Lutzomyia longipalpis genome, Jacobina strain, LlonJ1.4 geneset, June 2017, was used to design primers.
Gene	Sense primer (5' to 3')	Antisense primer (5' to 3')
LLOTMP004838_1 (LlAamy1)	GGGCTTTGGTGTTGTGACTGAA	GAGCACGATTGGATGGAAGGAAG
LLOTMP004841 (LlAamy4)	ATGTTGCTCTGGTATTTGTTG	TGTTGCCATCTTGTATTGTCT
LLOTMP004880_2 (LlAamy6)	ATGTCCTCTTTCGCCTTCAC	TTGACTACCTGCCTCCATCT
LLOTMP004881_1 (LlAamy8)	ATAACTACAATGCTCCTGCCTTTCC	TATCTCTGGTATGTGCTCCGCT
LLOTMP005909_2 (LlAamy14)	CCAACGGATTTACCAGACGG	TTCCTCTTGCTCACAATAACTACC
LLOTMP006803 (LlCD98hc)	TCCTCTTCATTTGCTTCTGGG	TGGTGTGGGTGTATCAATCTTC
LLOTMP008629 (LlNBAThc)	TCCACTCCTCCCAACAACACC	CATCATCACCTTGAAACTCACCACC
LLOTMP005533 (LlAGB1)	AGATAGATGGGAATGAGGATGGG	GGTGAGGTAGAGTTGTTGCG
LLOTMP000566/LLOTMP008156 (LlAglu1/LlAglu2)	GCAACCCGTAGTCACCTCAA	CAGGATGTCCGTTCCAACAA
LLOTMP002257 (LlAglu3)	GCTTCTCCACAAATCCCTCC	TACTCGTTTCAGCCACCTTCT
LLOTMP001847_1/LLOTMP001847_2 (LlGlyMyo1/LlGlyMyo2)	GCTTGCTCGTTCCTACTTTG	GTATTATTCGTGAGGCAGTGGT
LLOTMP001881 (LlGlyMyo3)	GATTGGAGGCAACGGCTA	TATGAGAACTGAAGGCTGGG
LLOTMP0000840 (LlGlyMyo4)	TGATGAAGATGGTTTGGCTGTTT	ATGCTGGTAGTATTTATGCGGAC
LLOTMP006451 (LlLysAglu1)	CTGAGAGCATCAACGGAGAG	ATAGAATAAAGGTGTGAGAAGAGGT
LLOTMP003489 (LlNAglu1)	TGCTGAAGAGGGTGGAGAAGG	ATTTGGTTTACTGTCGTGATGCGA
LLOJ001891 (GAPDH)	TTCGCAGAAGACAGTGATGG	CCCTTCATCGGTCTGGACTA
